# Supplementary material for: Case study of a rhizosphere microbiome assay on a bamboo rhizome with excessive shoots
Source: For Res (Fayettev). 2021 Jun 24;1:10. doi: 10.48130/FR-2021-0010 (PMC11524271; doi:10.48130/FR-2021-0010)
Supplement: Supplementary file 1 — Supplementary data to this article can be found online. [file FR-2021-0010-S1.zip]

Archive with 7 entries (7 files):
- 10.48130_FR-2021-0010-Suppl-FigureS2.pdf
- 10.48130_FR-2021-0010-Suppl-FigureS3.pdf
- 10.48130_FR-2021-0010-Suppl-TableS1.xlsx
- 10.48130_FR-2021-0010-Suppl-TableS2.xlsx
- 10.48130_FR-2021-0010-Suppl-TableS3.xlsx
- 10.48130_FR-2021-0010-Suppl-TableS4.txt
- 10.48130_FR-2021-0010-Suppl-FigureS1.pdf
