# Supplementary material for: Case study of a rhizosphere microbiome assay on a bamboo rhizome with excessive shoots
Source: For Res (Fayettev). 2021 Jun 24;1:10. doi: 10.48130/FR-2021-0010 (PMC11524271; doi:10.48130/FR-2021-0010)
Supplement: Supplementary file 1 — Supplementary data to this article can be found online. [file FR-2021-0010-S1.zip › 10.48130_FR-2021-0010-Suppl-TableS1.xlsx]

## Sheet: Sheet1
Running title: Microbial influences on bamboo shoot production
Dissecting the roles of rhizosphere microbes in promotion of shoot formation on the bamboo rhizome
Fuqiang Cui1, #, *, Yifan Yang1, #, Mengyuan Ye1, #, Wei Wei2, #, Wenqian Huang1, Ying Wu1, Xi Jiao1, Xiaoxue Ye1, Shutong Zhou1, Zhubing Hu4, Renyi Gui1, Wenwu Wu1, Kim Yrjälä1, Kirk Overmyer3 and Shenkui Liu1, *
Supplementary table 1. Collection of events of shoot clusters in China.
Time	location	shoot number	rhizome length* (m)	flat aera of a slope?	report link
04 March 2015	Bada Village, Dongyangjiang Town, Zhejiang Province	17	1	-	http://img2.zjolcdn.com/pic/0/16/55/05/16550580_737352.jpg
26 March 2015	Huyuan Township, Fuyang District, Zhejiang Province	11	0.6	-	http://www.fynews.com.cn/html/2015/03/26/090651892.htm
15 November 2015	Anji City, Zhejiang Province	26	2.5	-	http://tieba.baidu.com/p/4160763791?traceid=
04 February 2016	Meitan Village, Hesheng Town, Yongjia County, Zhejiang Province	15	2	yes	http://zj.chinaso.com/rd/detail/20180320/1000200033029721521516240572140708_1.html
09 March 2016	Huanggangshan Reclamation Field, Yifeng County, Jiangxi Province	36	1.17	yes	http://www.newsyc.com/xwzx/sjxw/content/2016-03/09/content_2196921.htm
13 March 2016	Yongkang City, Zhejaing Province	11	1.6	-	http://www.jhnews.com.cn/2016/0315/618094.shtml
14 March 2016	Tongsi Village, Tongqin Town, Wuyi County, Jinhua City, Zhejiang Province	22	1.3	-	http://www.360doc.com/content/16/1221/17/4723480_616591530.shtml
06 April 2016	Sandun Township, Pingjiang Tongshi Town, Pingjiang County, Hunan Province	14	1.2	-	https://www.3835.com/49566/
20 December 2016	Kengkou Village, Sheren Township, Sanren, Suichang, Lishui City, Zhejiang Province	18	1.2	Yes	http://n.cztv.com/news/12354495.html
02 January 2017	Zhouling Village, Jinyun County, Zhejiang Province	34	2.5	-	http://m.haiwainet.cn/middle/3542210/2017/0102/content_30617955_1.html
07 February 2017	Maoshe Village, Huangyan County, Zhejiang Province	14	2	-	https://m.sohu.com/a/125876156_259620
08 April 2017	Zeya Town, Ouhai District, Wenzhou City, Zhejiang Province	33	1.3	no	http://www.sohu.com/a/132679510_355926
02 May 2017	Fengshu Village, Chengguan Town, Pingjiang County, Hunan Province	26	-	-	https://hn.rednet.cn/c/2017/05/02/4282052.htm
15 December 2017	Junction of Huangshan and Jing County, Anhui Province	18	1.5	-	http://mini.eastday.com/bdmip/171214191052265.html#
18 March 2018	Yongjiang County, Zhejiang Province	22	1.3	-	http://zj.chinaso.com/rd/detail/20180320/1000200033029721521516240572140708_1.html
14 December 2018	Qingyuan County, Zhejiang Province	22	1	Yes	https://www.sohu.com/a/281922328_99973799
12 March 2019	Qiaotou Hu Tongling Village, Ninghai County, Zhejiang Province	21	1.2	-	https://bbs.cnnb.com/thread-7418687-1-1.html
19 March 2019	Juxi Town, Cangnan County, Zhejiang Province	15	1	-	http://www.sohu.com/a/302710787_204246
Note: * indicated a estimated length according to pictures on the internet. - means not available.
