# Supplementary material for: Case study of a rhizosphere microbiome assay on a bamboo rhizome with excessive shoots
Source: For Res (Fayettev). 2021 Jun 24;1:10. doi: 10.48130/FR-2021-0010 (PMC11524271; doi:10.48130/FR-2021-0010)
Supplement: Supplementary file 1 — Supplementary data to this article can be found online. [file FR-2021-0010-S1.zip › 10.48130_FR-2021-0010-Suppl-TableS2.xlsx]

## Sheet: otu_table.s.absolute
Running title: Microbial influences on bamboo shoot production
Dissecting the roles of rhizosphere microbes in promotion of shoot formation on the bamboo rhizome
Fuqiang Cui1, #, *, Yifan Yang1, #, Mengyuan Ye1, #, Wei Wei2, #, Wenqian Huang1, Ying Wu1, Xi Jiao1, Xiaoxue Ye1, Shutong Zhou1, Zhubing Hu4, Renyi Gui1, Wenwu Wu1, Kim Yrjälä1, Kirk Overmyer3 and Shenkui Liu1, *
Supplementary table 2. OTUs of bacteria from each sample listed in Fig. 2C. N, no shoots; S, a single shoots; E, clustered shoots.
Taxonomy	N.1	N2	N3	S1	S2	S3	C1	C2	C3	Tax_detail
Burkholderia_fungorum	6382	3067	10596	1412	2398	1233	683	323	432	k__Bacteria;p__Proteobacteria;c__Betaproteobacteria;o__Burkholderiales;f__Burkholderiaceae;g__Burkholderia;s__Burkholderia_fungorum;
Lactobacillus_amylovorus	1	2	1	0	0	0	0	652	1171	k__Bacteria;p__Firmicutes;c__Bacilli;o__Lactobacillales;f__Lactobacillaceae;g__Lactobacillus;s__Lactobacillus_amylovorus;
Rhodanobacter_thiooxydans	166	119	121	75	302	591	160	66	115	k__Bacteria;p__Proteobacteria;c__Gammaproteobacteria;o__Xanthomonadales;f__Xanthomonadaceae;g__Rhodanobacter;s__Rhodanobacter_thiooxydans;
Bradyrhizobium_elkanii	440	375	309	163	560	467	452	183	358	k__Bacteria;p__Proteobacteria;c__Alphaproteobacteria;o__Rhizobiales;f__Bradyrhizobiaceae;g__Bradyrhizobium;s__Bradyrhizobium_elkanii;
Psychrobacter_cibarius	1	1	3	0	3	2	2	392	528	k__Bacteria;p__Proteobacteria;c__Gammaproteobacteria;o__Pseudomonadales;f__Moraxellaceae;g__Psychrobacter;s__Psychrobacter_cibarius;
bacterium_Ellin5102	416	511	361	138	310	370	349	146	291	k__Bacteria;p__Verrucomicrobia;c__OPB35_soil_group;o__unidentified_OPB35_soil_group;f__unidentified_OPB35_soil_group;g__unidentified_OPB35_soil_group;s__bacterium_Ellin5102;
Lactobacillus_gasseri	1	1	0	1	3	1	1	244	504	k__Bacteria;p__Firmicutes;c__Bacilli;o__Lactobacillales;f__Lactobacillaceae;g__Lactobacillus;s__Lactobacillus_gasseri;
Sphingobacteriales_bacterium_LY21	48	36	34	55	143	466	14	7	25	k__Bacteria;p__Bacteroidetes;c__Sphingobacteriia;o__Sphingobacteriales;f__Chitinophagaceae;g__unidentified_Chitinophagaceae;s__Sphingobacteriales_bacterium_LY21;
Brochothrix_thermosphacta	0	0	1	0	0	0	0	11	408	k__Bacteria;p__Firmicutes;c__Bacilli;o__Bacillales;f__Listeriaceae;g__Brochothrix;s__Brochothrix_thermosphacta;
Chitinophaga_arvensicola	304	255	102	6	7	20	15	8	24	k__Bacteria;p__Bacteroidetes;c__Sphingobacteriia;o__Sphingobacteriales;f__Chitinophagaceae;g__Chitinophaga;s__Chitinophaga_arvensicola;
Ruminococcus_sp._5_1_39BFAA	0	0	0	0	1	0	0	152	288	k__Bacteria;p__Firmicutes;c__Clostridia;o__Clostridiales;f__Lachnospiraceae;g__Blautia;s__Ruminococcus_sp._5_1_39BFAA;
bacterium_Ellin7505	149	166	171	101	86	286	234	89	165	k__Bacteria;p__Acidobacteria;c__unidentified_Acidobacteria;o__Subgroup_2;f__unidentified_Acidobacteria;g__unidentified_Acidobacteria;s__bacterium_Ellin7505;
Psychrobacter_alimentarius	2	1	2	1	1	0	2	258	200	k__Bacteria;p__Proteobacteria;c__Gammaproteobacteria;o__Pseudomonadales;f__Moraxellaceae;g__Psychrobacter;s__Psychrobacter_alimentarius;
Burkholderia_sordidicola	149	110	219	16	120	60	18	10	10	k__Bacteria;p__Proteobacteria;c__Betaproteobacteria;o__Burkholderiales;f__Burkholderiaceae;g__Burkholderia;s__Burkholderia_sordidicola;
Burkholderia_mimosarum	173	94	131	19	81	76	25	27	28	k__Bacteria;p__Proteobacteria;c__Betaproteobacteria;o__Burkholderiales;f__Burkholderiaceae;g__Burkholderia;s__Burkholderia_mimosarum;
Pseudomonas_chlororaphis	107	60	68	40	88	156	168	145	83	k__Bacteria;p__Proteobacteria;c__Gammaproteobacteria;o__Pseudomonadales;f__Pseudomonadaceae;g__Pseudomonas;s__Pseudomonas_chlororaphis;
Rhizobium_rhizogenes	143	74	95	17	63	34	51	20	40	k__Bacteria;p__Proteobacteria;c__Alphaproteobacteria;o__Rhizobiales;f__Rhizobiaceae;g__Rhizobium;s__Rhizobium_rhizogenes;
Candidatus_Xiphinematobacter_brevicolli	142	4	6	4	8	11	4	4	10	k__Bacteria;p__Verrucomicrobia;c__Spartobacteria;o__Chthoniobacterales;f__Xiphinematobacteraceae;g__Candidatus_Xiphinematobacter;s__Candidatus_Xiphinematobacter_brevicolli;
Dyella_japonica	88	49	58	17	54	36	19	15	25	k__Bacteria;p__Proteobacteria;c__Gammaproteobacteria;o__Xanthomonadales;f__Xanthomonadaceae;g__Dyella;s__Dyella_japonica;
Planctomycetia_bacterium_WSF3-27	53	55	88	17	31	28	38	34	67	k__Bacteria;p__Planctomycetes;c__Planctomycetacia;o__Planctomycetales;f__Planctomycetaceae;g__unidentified_Planctomycetaceae;s__Planctomycetia_bacterium_WSF3-27;
Pandoraea_pnomenusa	81	29	35	0	1	5	7	5	4	k__Bacteria;p__Proteobacteria;c__Betaproteobacteria;o__Burkholderiales;f__Burkholderiaceae;g__Pandoraea;s__Pandoraea_pnomenusa;
Lachnospiraceae_bacterium_COE1	61	61	41	23	50	78	60	49	71	k__Bacteria;p__Firmicutes;c__Clostridia;o__Clostridiales;f__Lachnospiraceae;g__Lachnospiraceae_NK4A136_group;s__Lachnospiraceae_bacterium_COE1;
Paenibacillus_alginolyticus	25	30	24	11	17	19	76	15	52	k__Bacteria;p__Firmicutes;c__Bacilli;o__Bacillales;f__Paenibacillaceae;g__Paenibacillus;s__Paenibacillus_alginolyticus;
Eubacterium_sp._cL-10-1-3	0	0	1	0	0	2	0	16	75	k__Bacteria;p__Actinobacteria;c__Coriobacteriia;o__Coriobacteriales;f__Coriobacteriaceae;g__unidentified_Coriobacteriaceae;s__Eubacterium_sp._cL-10-1-3;
bacterium_Ellin7504	40	58	40	19	39	71	62	27	36	k__Bacteria;p__Acidobacteria;c__unidentified_Acidobacteria;o__Subgroup_3;f__unidentified_Acidobacteria;g__Candidatus_Solibacter;s__bacterium_Ellin7504;
Rhodococcus_erythropolis	2	1	6	2	4	4	2	0	69	k__Bacteria;p__Actinobacteria;c__unidentified_Actinobacteria;o__Corynebacteriales;f__Nocardiaceae;g__Rhodococcus;s__Rhodococcus_erythropolis;
Shewanella_algae	1	3	1	0	1	3	4	23	65	k__Bacteria;p__Proteobacteria;c__Gammaproteobacteria;o__Alteromonadales;f__Shewanellaceae;g__Shewanella;s__Shewanella_algae;
Lactobacillus_mucosae	0	0	0	0	0	0	0	19	64	k__Bacteria;p__Firmicutes;c__Bacilli;o__Lactobacillales;f__Lactobacillaceae;g__Lactobacillus;s__Lactobacillus_mucosae;
Erysipelatoclostridium_ramosum	0	0	0	0	0	0	0	24	64	k__Bacteria;p__Firmicutes;c__Erysipelotrichia;o__Erysipelotrichales;f__Erysipelotrichaceae;g__Erysipelatoclostridium;s__Erysipelatoclostridium_ramosum;
bacterium_Ellin326	35	43	35	14	34	27	61	19	53	k__Bacteria;p__Acidobacteria;c__unidentified_Acidobacteria;o__Acidobacteriales;f__Acidobacteriaceae_.Subgroup_1.;g__unidentified_Acidobacteria;s__bacterium_Ellin326;
bacterium_Ellin6519	36	35	27	16	51	59	46	33	22	k__Bacteria;p__Chloroflexi;c__TK10;o__unidentified_TK10;f__unidentified_TK10;g__unidentified_TK10;s__bacterium_Ellin6519;
Corynebacterium_glutamicum	0	0	0	0	0	1	0	17	56	k__Bacteria;p__Actinobacteria;c__unidentified_Actinobacteria;o__Corynebacteriales;f__Corynebacteriaceae;g__Corynebacterium_1;s__Corynebacterium_glutamicum;
Sinomonas_atrocyanea	36	11	51	18	21	29	24	11	12	k__Bacteria;p__Actinobacteria;c__unidentified_Actinobacteria;o__Micrococcales;f__Micrococcaceae;g__Sinomonas;s__Sinomonas_atrocyanea;
Ralstonia_pickettii	19	23	50	6	13	5	2	1	8	k__Bacteria;p__Proteobacteria;c__Betaproteobacteria;o__Burkholderiales;f__Burkholderiaceae;g__Ralstonia;s__Ralstonia_pickettii;
bacterium_Ellin6543	26	33	47	8	14	7	26	13	25	k__Bacteria;p__Chloroflexi;c__TK10;o__unidentified_TK10;f__unidentified_TK10;g__unidentified_TK10;s__bacterium_Ellin6543;
actinobacterium_BGR_43	20	28	16	14	37	36	31	11	26	k__Bacteria;p__Actinobacteria;c__Acidimicrobiia;o__Acidimicrobiales;f__unidentified_Acidimicrobiales;g__unidentified_Acidimicrobiales;s__actinobacterium_BGR_43;
Cupriavidus_basilensis	37	16	19	5	6	6	4	1	3	k__Bacteria;p__Proteobacteria;c__Betaproteobacteria;o__Burkholderiales;f__Burkholderiaceae;g__Cupriavidus;s__Cupriavidus_basilensis;
Mucilaginibacter_ximonensis	32	25	20	3	8	35	9	4	6	k__Bacteria;p__Bacteroidetes;c__Sphingobacteriia;o__Sphingobacteriales;f__Sphingobacteriaceae;g__Mucilaginibacter;s__Mucilaginibacter_ximonensis;
Collinsella_aerofaciens	1	0	2	1	1	1	0	11	34	k__Bacteria;p__Actinobacteria;c__Coriobacteriia;o__Coriobacteriales;f__Coriobacteriaceae;g__Collinsella;s__Collinsella_aerofaciens;
Acidobacterium_sp._ORAC	30	11	20	2	11	2	14	5	11	k__Bacteria;p__Acidobacteria;c__Holophagae;o__Holophagales;f__Holophagaceae;g__Holophaga;s__Acidobacterium_sp._ORAC;
Novosphingobium_rosa	8	8	30	6	18	13	20	14	25	k__Bacteria;p__Proteobacteria;c__Alphaproteobacteria;o__Sphingomonadales;f__Sphingomonadaceae;g__Novosphingobium;s__Novosphingobium_rosa;
Leifsonia_xyli	15	16	12	11	23	30	10	2	24	k__Bacteria;p__Actinobacteria;c__unidentified_Actinobacteria;o__Micrococcales;f__Microbacteriaceae;g__Leifsonia;s__Leifsonia_xyli;
Acinetobacter_lwoffii	6	0	4	0	2	0	2	18	27	k__Bacteria;p__Proteobacteria;c__Gammaproteobacteria;o__Pseudomonadales;f__Moraxellaceae;g__Acinetobacter;s__Acinetobacter_lwoffii;
Lysobacter_ximonensis	24	18	18	1	4	4	2	1	8	k__Bacteria;p__Proteobacteria;c__Gammaproteobacteria;o__Xanthomonadales;f__Xanthomonadaceae;g__Lysobacter;s__Lysobacter_ximonensis;
Clostridium_leptum	13	6	13	3	17	18	20	14	21	k__Bacteria;p__Firmicutes;c__Clostridia;o__Clostridiales;f__Ruminococcaceae;g__unidentified_Ruminococcaceae;s__Clostridium_leptum;
swine_manure_bacterium_37-2	1	0	0	0	0	0	0	20	16	k__Bacteria;p__Firmicutes;c__Clostridia;o__Clostridiales;f__Family_XIII;g__Mogibacterium;s__swine_manure_bacterium_37-2;
Porphyromonadaceae_bacterium_DJF_B175	0	0	0	0	0	0	0	5	19	k__Bacteria;p__Bacteroidetes;c__Bacteroidia;o__Bacteroidales;f__Porphyromonadaceae;g__Parabacteroides;s__Porphyromonadaceae_bacterium_DJF_B175;
Bacteroides_acidifaciens	6	4	4	1	1	5	6	7	19	k__Bacteria;p__Bacteroidetes;c__Bacteroidia;o__Bacteroidales;f__Bacteroidaceae;g__Bacteroides;s__Bacteroides_acidifaciens;
bacterium_enrichment_culture_clone_auto10_4W	7	2	5	2	10	17	1	3	6	k__Bacteria;p__Verrucomicrobia;c__OPB35_soil_group;o__unidentified_OPB35_soil_group;f__unidentified_OPB35_soil_group;g__unidentified_OPB35_soil_group;s__bacterium_enrichment_culture_clone_auto10_4W;
bacterium_enrichment_culture_clone_SBIa17	2	3	6	0	16	16	3	1	2	k__Bacteria;p__Proteobacteria;c__Alphaproteobacteria;o__Rhodospirillales;f__Rhodospirillaceae;g__Skermanella;s__bacterium_enrichment_culture_clone_SBIa17;
Rubrobacter_calidifluminis	1	1	2	2	0	1	3	2	15	k__Bacteria;p__Actinobacteria;c__Rubrobacteria;o__Rubrobacterales;f__Rubrobacteriaceae;g__Rubrobacter;s__Rubrobacter_calidifluminis;
Clostridium_beijerinckii	4	7	4	0	2	2	10	5	14	k__Bacteria;p__Firmicutes;c__Clostridia;o__Clostridiales;f__Clostridiaceae_1;g__Clostridium_sensu_stricto_1;s__Clostridium_beijerinckii;
Catenulispora_rubra	11	10	9	7	11	13	14	5	9	k__Bacteria;p__Actinobacteria;c__unidentified_Actinobacteria;o__Catenulisporales;f__Catenulisporaceae;g__Catenulispora;s__Catenulispora_rubra;
Micrococcus_luteus	0	1	2	0	1	1	0	2	14	k__Bacteria;p__Actinobacteria;c__unidentified_Actinobacteria;o__Micrococcales;f__Micrococcaceae;g__Micrococcus;s__Micrococcus_luteus;
bacterium_enrichment_culture_clone_auto73_4W	3	11	8	7	9	5	13	4	3	k__Bacteria;p__Actinobacteria;c__Acidimicrobiia;o__Acidimicrobiales;f__unidentified_Acidimicrobiales;g__unidentified_Acidimicrobiales;s__bacterium_enrichment_culture_clone_auto73_4W;
Massilia_sp._9096	9	13	2	1	1	0	0	0	0	k__Bacteria;p__Proteobacteria;c__Betaproteobacteria;o__Burkholderiales;f__Oxalobacteraceae;g__Massilia;s__Massilia_sp._9096;
Acidicapsa_sp._CE1	2	0	1	1	0	12	5	1	1	k__Bacteria;p__Acidobacteria;c__unidentified_Acidobacteria;o__Acidobacteriales;f__Acidobacteriaceae_.Subgroup_1.;g__Acidicapsa;s__Acidicapsa_sp._CE1;
Persicaria_minor	12	5	6	1	3	7	7	2	2	k__Bacteria;p__Actinobacteria;c__unidentified_Actinobacteria;o__Catenulisporales;f__Actinospicaceae;g__Actinospica;s__Persicaria_minor;
actinobacterium_YJF2-33	5	8	5	0	10	5	6	3	6	k__Bacteria;p__Actinobacteria;c__Acidimicrobiia;o__Acidimicrobiales;f__unidentified_Acidimicrobiales;g__unidentified_Acidimicrobiales;s__actinobacterium_YJF2-33;
bacterium_Ellin5257	4	5	10	2	3	1	5	4	5	k__Bacteria;p__Acidobacteria;c__unidentified_Acidobacteria;o__Acidobacteriales;f__Acidobacteriaceae_.Subgroup_1.;g__unidentified_Acidobacteria;s__bacterium_Ellin5257;
Eubacterium_coprostanoligenes	0	0	0	0	0	0	0	3	9	k__Bacteria;p__Firmicutes;c__Clostridia;o__Clostridiales;f__Ruminococcaceae;g__Eubacterium_coprostanoligenes_group;s__Eubacterium_coprostanoligenes;
Zea_mays	2	2	9	1	4	8	2	1	8	k__Bacteria;p__Cyanobacteria;c__Chloroplast;o__unidentified_Chloroplast;f__unidentified_Chloroplast;g__unidentified_Chloroplast;s__Zea_mays;
Geobacter_sp._GSS01	0	0	2	0	1	1	1	1	9	k__Bacteria;p__Proteobacteria;c__Deltaproteobacteria;o__Desulfuromonadales;f__Geobacteraceae;g__Geobacter;s__Geobacter_sp._GSS01;
Gemmatimonadetes_bacterium_WY71	2	0	1	3	6	9	1	0	1	k__Bacteria;p__Gemmatimonadetes;c__unidentified_Gemmatimonadetes;o__Gemmatimonadales;f__Gemmatimonadaceae;g__unidentified_Gemmatimonadetes;s__Gemmatimonadetes_bacterium_WY71;
Spirochaeta_sp._MWH-HuW8	8	1	3	0	0	4	2	1	4	k__Bacteria;p__Spirochaetes;c__unidentified_Spirochaetes;o__Spirochaetales;f__Spirochaetaceae;g__Spirochaeta_2;s__Spirochaeta_sp._MWH-HuW8;
Lachnospiraceae_bacterium_A2	4	3	3	1	1	7	5	2	5	k__Bacteria;p__Firmicutes;c__Clostridia;o__Clostridiales;f__Lachnospiraceae;g__unidentified_Lachnospiraceae;s__Lachnospiraceae_bacterium_A2;
Anaerotruncus_sp._G3.2012.	7	5	5	1	6	6	2	5	6	k__Bacteria;p__Firmicutes;c__Clostridia;o__Clostridiales;f__Ruminococcaceae;g__Anaerotruncus;s__Anaerotruncus_sp._G3.2012.;
Amycolatopsis_taiwanensis	1	1	1	0	3	1	7	1	0	k__Bacteria;p__Actinobacteria;c__unidentified_Actinobacteria;o__Pseudonocardiales;f__Pseudonocardiaceae;g__Amycolatopsis;s__Amycolatopsis_taiwanensis;
Clostridium_carboxidivorans	0	0	1	0	1	3	1	1	7	k__Bacteria;p__Firmicutes;c__Clostridia;o__Clostridiales;f__Clostridiaceae_1;g__Clostridium_sensu_stricto_12;s__Clostridium_carboxidivorans;
Aquamicrobium_defluvii	0	0	0	0	0	0	0	3	7	k__Bacteria;p__Proteobacteria;c__Alphaproteobacteria;o__Rhizobiales;f__Phyllobacteriaceae;g__Aquamicrobium;s__Aquamicrobium_defluvii;
Comamonas_testosteroni	6	2	2	0	1	2	2	1	7	k__Bacteria;p__Proteobacteria;c__Betaproteobacteria;o__Burkholderiales;f__Comamonadaceae;g__Comamonas;s__Comamonas_testosteroni;
Clostridium_bifermentans	0	1	2	0	0	0	1	0	6	k__Bacteria;p__Firmicutes;c__Clostridia;o__Clostridiales;f__Peptostreptococcaceae;g__Peptoclostridium;s__Clostridium_bifermentans;
Lachnospiraceae_bacterium_A4	4	6	6	2	5	4	5	4	6	k__Bacteria;p__Firmicutes;c__Clostridia;o__Clostridiales;f__Lachnospiraceae;g__Lachnospiraceae_NK4A136_group;s__Lachnospiraceae_bacterium_A4;
Streptococcus_salivarius_subsp._thermophilus	0	0	0	0	0	0	0	0	6	k__Bacteria;p__Firmicutes;c__Bacilli;o__Lactobacillales;f__Streptococcaceae;g__Streptococcus;s__Streptococcus_salivarius_subsp._thermophilus;
bacterium_Ellin6537	3	2	0	0	1	3	6	4	4	k__Bacteria;p__Thermomicrobia;c__unidentified_Thermomicrobia;o__JG30-KF-CM45;f__unidentified_Thermomicrobia;g__unidentified_Thermomicrobia;s__bacterium_Ellin6537;
Chlorella_vulgaris	3	4	2	0	1	1	6	2	4	k__Bacteria;p__Cyanobacteria;c__Chloroplast;o__unidentified_Chloroplast;f__unidentified_Chloroplast;g__unidentified_Chloroplast;s__Chlorella_vulgaris;
bacterium_Ellin516	0	2	2	2	2	6	1	2	2	k__Bacteria;p__Verrucomicrobia;c__OPB35_soil_group;o__unidentified_OPB35_soil_group;f__unidentified_OPB35_soil_group;g__unidentified_OPB35_soil_group;s__bacterium_Ellin516;
bacterium_ic1340	0	0	0	0	0	0	0	1	6	k__Bacteria;p__Firmicutes;c__Clostridia;o__Clostridiales;f__Ruminococcaceae;g__unidentified_Ruminococcaceae;s__bacterium_ic1340;
bacterium_enrichment_culture_clone_auto112_4W	3	0	4	5	1	5	2	0	2	k__Bacteria;p__Proteobacteria;c__Deltaproteobacteria;o__Oligoflexales;f__unidentified_Oligoflexales;g__unidentified_Oligoflexales;s__bacterium_enrichment_culture_clone_auto112_4W;
bacterium_endosymbiont_of_Mortierella_elongata	0	2	0	1	0	5	1	0	3	k__Bacteria;p__Proteobacteria;c__Betaproteobacteria;o__Burkholderiales;f__Burkholderiaceae;g__Candidatus_Glomeribacter;s__bacterium_endosymbiont_of_Mortierella_elongata;
Bacteroides_plebeius	0	0	0	0	0	0	1	0	5	k__Bacteria;p__Bacteroidetes;c__Bacteroidia;o__Bacteroidales;f__Bacteroidaceae;g__Bacteroides;s__Bacteroides_plebeius;
Lactobacillus_amylotrophicus	0	0	0	0	0	0	0	5	3	k__Bacteria;p__Firmicutes;c__Bacilli;o__Lactobacillales;f__Lactobacillaceae;g__Lactobacillus;s__Lactobacillus_amylotrophicus;
Paenibacillus_terrigena	4	1	1	0	1	0	3	1	5	k__Bacteria;p__Firmicutes;c__Bacilli;o__Bacillales;f__Paenibacillaceae;g__Paenibacillus;s__Paenibacillus_terrigena;
Geobacter_sp._M21	0	2	3	0	3	2	3	0	4	k__Bacteria;p__Proteobacteria;c__Deltaproteobacteria;o__Desulfuromonadales;f__Geobacteraceae;g__Geobacter;s__Geobacter_sp._M21;
Rhynchosporium_agropyri	0	2	0	2	0	0	4	0	0	k__Bacteria;p__Proteobacteria;c__Alphaproteobacteria;o__Rickettsiales;f__Mitochondria;g__unidentified_Mitochondria;s__Rhynchosporium_agropyri;
Aegilops_tauschii	1	0	0	0	0	0	0	1	4	k__Bacteria;p__Proteobacteria;c__Alphaproteobacteria;o__Rickettsiales;f__Mitochondria;g__unidentified_Mitochondria;s__Aegilops_tauschii;
bacterium_enrichment_culture_clone_B30.2011.	4	3	1	1	0	0	1	0	1	k__Bacteria;p__Proteobacteria;c__Deltaproteobacteria;o__GR-WP33-30;f__unidentified_GR-WP33-30;g__unidentified_GR-WP33-30;s__bacterium_enrichment_culture_clone_B30.2011.;
Lactobacillus_coleohominis	0	0	0	0	0	0	0	0	4	k__Bacteria;p__Firmicutes;c__Bacilli;o__Lactobacillales;f__Lactobacillaceae;g__Lactobacillus;s__Lactobacillus_coleohominis;
Clostridiales_bacterium_enrichment_culture_clone_06-1235251-76	2	1	4	2	3	1	4	0	2	k__Bacteria;p__Firmicutes;c__Clostridia;o__Clostridiales;f__Clostridiales_vadinBB60_group;g__unidentified_Clostridiales_vadinBB60_group;s__Clostridiales_bacterium_enrichment_culture_clone_06-1235251-76;
Sporolactobacillus_dextrus	4	0	4	0	0	0	3	0	1	k__Bacteria;p__Firmicutes;c__Bacilli;o__Bacillales;f__Bacillaceae;g__Bacillus;s__Sporolactobacillus_dextrus;
agricultural_soil_bacterium_SC-I-71	0	4	0	0	3	4	1	0	1	k__Bacteria;p__Proteobacteria;c__Gammaproteobacteria;o__Legionellales;f__Coxiellaceae;g__Aquicella;s__agricultural_soil_bacterium_SC-I-71;
Hydrogenispora_ethanolica	1	0	0	1	1	2	3	2	4	k__Bacteria;p__Firmicutes;c__OPB54;o__unidentified_OPB54;f__unidentified_OPB54;g__unidentified_OPB54;s__Hydrogenispora_ethanolica;
Microcystis_sp._SAG_43.90	2	3	1	1	0	4	0	0	1	k__Bacteria;p__Gemmatimonadetes;c__unidentified_Gemmatimonadetes;o__Gemmatimonadales;f__Gemmatimonadaceae;g__Gemmatimonas;s__Microcystis_sp._SAG_43.90;
Clostridium_scindens	1	3	2	1	2	1	4	0	0	k__Bacteria;p__Firmicutes;c__Clostridia;o__Clostridiales;f__Lachnospiraceae;g__Lachnoclostridium;s__Clostridium_scindens;
Streptococcus_parauberis	0	0	0	0	0	0	0	0	3	k__Bacteria;p__Firmicutes;c__Bacilli;o__Lactobacillales;f__Streptococcaceae;g__Streptococcus;s__Streptococcus_parauberis;
Rothia_nasimurium	1	0	1	1	1	3	1	0	1	k__Bacteria;p__Actinobacteria;c__unidentified_Actinobacteria;o__Micrococcales;f__Micrococcaceae;g__Rothia;s__Rothia_nasimurium;
Roseburia_inulinivorans	0	0	0	0	0	0	0	3	0	k__Bacteria;p__Firmicutes;c__Clostridia;o__Clostridiales;f__Lachnospiraceae;g__Roseburia;s__Roseburia_inulinivorans;
Clostridium_sp._ASF356	1	1	1	1	3	3	1	3	1	k__Bacteria;p__Firmicutes;c__Clostridia;o__Clostridiales;f__Lachnospiraceae;g__unidentified_Lachnospiraceae;s__Clostridium_sp._ASF356;
Glomeribacter_sp._1016415	1	1	0	1	0	0	0	0	3	k__Bacteria;p__Proteobacteria;c__Betaproteobacteria;o__Burkholderiales;f__Burkholderiaceae;g__Candidatus_Glomeribacter;s__Glomeribacter_sp._1016415;
Rhynchosporium_orthosporum	0	1	3	0	2	0	2	1	0	k__Bacteria;p__Proteobacteria;c__Alphaproteobacteria;o__Rickettsiales;f__Mitochondria;g__unidentified_Mitochondria;s__Rhynchosporium_orthosporum;
endosymbiont_of_Acanthamoeba_sp._EI5	0	1	0	0	1	3	0	0	1	k__Bacteria;p__Proteobacteria;c__Betaproteobacteria;o__Procabacteriales;f__Procabacteriaceae;g__Procabacter;s__endosymbiont_of_Acanthamoeba_sp._EI5;
Kocuria_rhizophila	0	0	0	0	0	0	0	1	3	k__Bacteria;p__Actinobacteria;c__unidentified_Actinobacteria;o__Micrococcales;f__Micrococcaceae;g__Kocuria;s__Kocuria_rhizophila;
Clostridium_termitidis	0	2	3	0	3	1	1	0	1	k__Bacteria;p__Firmicutes;c__Clostridia;o__Clostridiales;f__Ruminococcaceae;g__Ruminiclostridium_1;s__Clostridium_termitidis;
Isosphaera_sp._Tx1-2	0	2	3	0	0	0	0	1	3	k__Bacteria;p__Planctomycetes;c__Planctomycetacia;o__Planctomycetales;f__Planctomycetaceae;g__Singulisphaera;s__Isosphaera_sp._Tx1-2;
bacterium_mpn-isolate_group_2	0	0	0	0	0	0	0	3	3	k__Bacteria;p__Bacteroidetes;c__Bacteroidia;o__Bacteroidales;f__Prevotellaceae;g__Prevotella_1;s__bacterium_mpn-isolate_group_2;
Brevibacterium_iodinum	0	0	0	0	0	0	0	2	1	k__Bacteria;p__Actinobacteria;c__unidentified_Actinobacteria;o__Micrococcales;f__Brevibacteriaceae;g__Brevibacterium;s__Brevibacterium_iodinum;
Mycoplasma_sualvi	0	0	0	0	0	0	0	0	2	k__Bacteria;p__Tenericutes;c__Mollicutes;o__Mycoplasmatales;f__Mycoplasmataceae;g__Mycoplasma;s__Mycoplasma_sualvi;
Corynebacterium_tuberculostearicum	0	0	1	1	0	0	0	0	2	k__Bacteria;p__Actinobacteria;c__unidentified_Actinobacteria;o__Corynebacteriales;f__Corynebacteriaceae;g__Corynebacterium_1;s__Corynebacterium_tuberculostearicum;
bacterium_enrichment_culture_clone_auto65_4W	0	0	0	0	0	2	0	0	0	k__Bacteria;p__Proteobacteria;c__Deltaproteobacteria;o__Myxococcales;f__Cystobacteraceae;g__Anaeromyxobacter;s__bacterium_enrichment_culture_clone_auto65_4W;
Bdellovibrio_bacteriovorus	0	2	1	0	0	0	1	0	0	k__Bacteria;p__Proteobacteria;c__Deltaproteobacteria;o__Bdellovibrionales;f__Bdellovibrionaceae;g__Bdellovibrio;s__Bdellovibrio_bacteriovorus;
Paenibacillus_telluris	0	1	0	0	1	2	2	1	0	k__Bacteria;p__Firmicutes;c__Bacilli;o__Bacillales;f__Paenibacillaceae;g__Paenibacillus;s__Paenibacillus_telluris;
Pseudomonas_citronellolis	1	1	1	0	2	0	1	0	0	k__Bacteria;p__Proteobacteria;c__Gammaproteobacteria;o__Pseudomonadales;f__Pseudomonadaceae;g__Pseudomonas;s__Pseudomonas_citronellolis;
Bacteroides_uniformis	0	0	0	0	0	0	0	0	2	k__Bacteria;p__Bacteroidetes;c__Bacteroidia;o__Bacteroidales;f__Bacteroidaceae;g__Bacteroides;s__Bacteroides_uniformis;
Sporomusa_acidovorans	0	0	0	0	2	0	2	0	1	k__Bacteria;p__Firmicutes;c__Negativicutes;o__Selenomonadales;f__Veillonellaceae;g__Sporomusa;s__Sporomusa_acidovorans;
Clostridium_sp._ATCC_29733	0	0	0	0	0	0	0	0	2	k__Bacteria;p__Firmicutes;c__Clostridia;o__Clostridiales;f__Ruminococcaceae;g__Candidatus_Soleaferrea;s__Clostridium_sp._ATCC_29733;
Acidobacteria_bacterium_WWH111	1	2	0	1	0	0	1	0	1	k__Bacteria;p__Acidobacteria;c__unidentified_Acidobacteria;o__Acidobacteriales;f__Acidobacteriaceae_.Subgroup_1.;g__unidentified_Acidobacteria;s__Acidobacteria_bacterium_WWH111;
Talaromyces_purpureogenus	0	0	2	0	0	0	1	0	1	k__Bacteria;p__Proteobacteria;c__Alphaproteobacteria;o__Rickettsiales;f__Mitochondria;g__unidentified_Mitochondria;s__Talaromyces_purpureogenus;
Paenibacillus_pectinilyticus	1	1	0	0	0	2	1	0	2	k__Bacteria;p__Firmicutes;c__Bacilli;o__Bacillales;f__Paenibacillaceae;g__Paenibacillus;s__Paenibacillus_pectinilyticus;
Blautia_glucerasea	0	0	0	0	0	0	0	2	0	k__Bacteria;p__Firmicutes;c__Clostridia;o__Clostridiales;f__Lachnospiraceae;g__Blautia;s__Blautia_glucerasea;
Stenotrophomonas_acidaminiphila	0	0	0	0	0	0	0	0	2	k__Bacteria;p__Proteobacteria;c__Gammaproteobacteria;o__Xanthomonadales;f__Xanthomonadaceae;g__Stenotrophomonas;s__Stenotrophomonas_acidaminiphila;
Mucispirillum_schaedleri	0	0	2	1	0	1	2	0	0	k__Bacteria;p__Deferribacteres;c__unidentified_Deferribacteres;o__Deferribacterales;f__Deferribacteraceae;g__Mucispirillum;s__Mucispirillum_schaedleri;
Paenibacillus_turicensis	0	1	0	0	0	1	1	1	2	k__Bacteria;p__Firmicutes;c__Bacilli;o__Bacillales;f__Paenibacillaceae;g__Paenibacillus;s__Paenibacillus_turicensis;
iron-reducing_bacterium_enrichment_culture_clone_HN-HFO91	1	0	0	1	0	0	1	2	2	k__Bacteria;p__Firmicutes;c__Clostridia;o__Clostridiales;f__Family_XVIII;g__Symbiobacterium;s__iron-reducing_bacterium_enrichment_culture_clone_HN-HFO91;
Flavonifractor_plautii	1	0	0	0	1	0	0	2	2	k__Bacteria;p__Firmicutes;c__Clostridia;o__Clostridiales;f__Ruminococcaceae;g__Flavonifractor;s__Flavonifractor_plautii;
Paenibacillus_glucanolyticus	0	2	0	0	0	0	0	0	0	k__Bacteria;p__Firmicutes;c__Bacilli;o__Bacillales;f__Paenibacillaceae;g__Paenibacillus;s__Paenibacillus_glucanolyticus;
Sphingobacterium_arenae	0	0	0	0	0	0	0	1	2	k__Bacteria;p__Bacteroidetes;c__Sphingobacteriia;o__Sphingobacteriales;f__Sphingobacteriaceae;g__Olivibacter;s__Sphingobacterium_arenae;
Clostridium_sp._M2/40	0	0	0	0	0	0	0	0	2	k__Bacteria;p__Firmicutes;c__Clostridia;o__Clostridiales;f__Clostridiaceae_1;g__Clostridium_sensu_stricto_6;s__Clostridium_sp._M2/40;
Methylobacterium_radiotolerans	0	0	0	0	1	1	0	0	0	k__Bacteria;p__Proteobacteria;c__Alphaproteobacteria;o__Rhizobiales;f__Methylobacteriaceae;g__Methylobacterium;s__Methylobacterium_radiotolerans;
Helicobacter_sp._MIT_01-6451	0	0	1	0	0	0	1	0	0	k__Bacteria;p__Proteobacteria;c__Epsilonproteobacteria;o__Campylobacterales;f__Helicobacteraceae;g__Helicobacter;s__Helicobacter_sp._MIT_01-6451;
Chlamydiales_endosymbiont_of_Acanthamoeba_sp._S40	0	0	0	1	1	0	0	0	0	k__Bacteria;p__Chlamydiae;c__unidentified_Chlamydiae;o__Chlamydiales;f__Parachlamydiaceae;g__Neochlamydia;s__Chlamydiales_endosymbiont_of_Acanthamoeba_sp._S40;
Gaiella_sp._EBR4-R2	1	0	0	0	0	0	0	1	0	k__Bacteria;p__Actinobacteria;c__Thermoleophilia;o__Gaiellales;f__unidentified_Gaiellales;g__unidentified_Gaiellales;s__Gaiella_sp._EBR4-R2;
Slackia_isoflavoniconvertens	0	0	0	0	1	0	0	0	1	k__Bacteria;p__Actinobacteria;c__Coriobacteriia;o__Coriobacteriales;f__Coriobacteriaceae;g__Slackia;s__Slackia_isoflavoniconvertens;
Photobacterium_damselae	0	0	1	0	0	0	0	0	1	k__Bacteria;p__Proteobacteria;c__Gammaproteobacteria;o__Vibrionales;f__Vibrionaceae;g__Photobacterium;s__Photobacterium_damselae;
Microtetraspora_malaysiensis	0	1	0	0	0	0	1	0	0	k__Bacteria;p__Actinobacteria;c__unidentified_Actinobacteria;o__Streptosporangiales;f__Streptosporangiaceae;g__Microtetraspora;s__Microtetraspora_malaysiensis;
Others										Others
average number of OUT	57610	59489	59567	23441	54012	56196	64787	28205	58956
Total	462263
