# Supplementary material for: Case study of a rhizosphere microbiome assay on a bamboo rhizome with excessive shoots
Source: For Res (Fayettev). 2021 Jun 24;1:10. doi: 10.48130/FR-2021-0010 (PMC11524271; doi:10.48130/FR-2021-0010)
Supplement: Supplementary file 1 — Supplementary data to this article can be found online. [file FR-2021-0010-S1.zip › 10.48130_FR-2021-0010-Suppl-TableS3.xlsx]

## Sheet: otu_table.s.absolute
Running title: Microbial influences on bamboo shoot production
Dissecting the roles of rhizosphere microbes in promotion of shoot formation on the bamboo rhizome
Fuqiang Cui1, #, *, Yifan Yang1, #, Mengyuan Ye1, #, Wei Wei2, #, Wenqian Huang1, Ying Wu1, Xi Jiao1, Xiaoxue Ye1, Shutong Zhou1, Zhubing Hu4, Renyi Gui1, Wenwu Wu1, Kim Yrjälä1, Kirk Overmyer3 and Shenkui Liu1, *
Supplementary table 3 OTUs of fungi from each sample listed in Fig. 2C. N, no shoots; S, a single shoots; E, clustered shoots.
Taxonomy	N1	N2	N3	S1	S2	S3	C1	C2	C3	Tax_detail
Spirosphaera carici-graminis	1852	970	19271	2931	1141	346	1711	4160	1018	k__Fungi;p__Ascomycota;c__Leotiomycetes;o__Helotiales;f__Incertae_sedis_Helotiales;g__Spirosphaera;s__Spirosphaera carici-graminis;
Cryptococcus terricola	432	324	254	1926	2134	1176	351	3154	432	k__Fungi;p__Basidiomycota;c__Tremellomycetes;o__Tremellales;f__Incertae_sedis_Tremellales;g__Cryptococcus;s__Cryptococcus terricola;
Fusicolla merismoides	345	51	298	1069	1451	2329	210	75	148	k__Fungi;p__Ascomycota;c__Sordariomycetes;o__Hypocreales;f__Nectriaceae;g__Fusicolla;s__Fusicolla merismoides;
Ceratocystis adiposa	534	1169	125	624	1276	451	732	570	1900	k__Fungi;p__Ascomycota;c__Sordariomycetes;o__Microascales;f__Ceratocystidaceae;g__Ceratocystis;s__Ceratocystis adiposa;
Staphylotrichum boninense	557	1872	101	9	3	34	200	187	153	k__Fungi;p__Ascomycota;c__Incertae_sedis_Ascomycota;o__Incertae_sedis_Ascomycota;f__Incertae_sedis_Ascomycota;g__Staphylotrichum;s__Staphylotrichum boninense;
Monographella lycopodina	11	296	37	1373	43	19	15	5	7	k__Fungi;p__Ascomycota;c__Sordariomycetes;o__Xylariales;f__Incertae_sedis_Xylariales;g__Monographella;s__Monographella lycopodina;
Penicillifer diparietisporus	620	317	1174	55	36	22	336	394	175	k__Fungi;p__Ascomycota;c__Sordariomycetes;o__Hypocreales;f__Nectriaceae;g__Penicillifer;s__Penicillifer diparietisporus;
Trichoderma spirale	897	348	130	531	366	696	980	324	242	k__Fungi;p__Ascomycota;c__Sordariomycetes;o__Hypocreales;f__Hypocreaceae;g__Trichoderma;s__Trichoderma spirale;
Dactylaria fragilis	106	84	22	266	161	561	201	277	164	k__Fungi;p__Ascomycota;c__Leotiomycetes;o__Helotiales;f__Incertae_sedis_Helotiales;g__Dactylaria;s__Dactylaria fragilis;
Trichoderma asperellum	66	71	32	143	225	236	486	302	122	k__Fungi;p__Ascomycota;c__Sordariomycetes;o__Hypocreales;f__Hypocreaceae;g__Trichoderma;s__Trichoderma asperellum;
Mortierella wuyishanensis	469	56	8	25	35	5	160	148	210	k__Fungi;p__Zygomycota;c__Incertae_sedis_Zygomycota;o__Mortierellales;f__Mortierellaceae;g__Mortierella;s__Mortierella wuyishanensis;
Cryptococcus pseudolongus	10	8	0	264	370	321	10	10	0	k__Fungi;p__Basidiomycota;c__Tremellomycetes;o__Tremellales;f__Incertae_sedis_Tremellales;g__Cryptococcus;s__Cryptococcus pseudolongus;
Oidiodendron truncatum	1	351	2	56	16	23	16	0	3	k__Fungi;p__Ascomycota;c__Leotiomycetes;o__Incertae_sedis_Leotiomycetes;f__Myxotrichaceae;g__Oidiodendron;s__Oidiodendron truncatum;
Rhodotorula cresolica	5	2	77	7	27	10	44	341	104	k__Fungi;p__Basidiomycota;c__Microbotryomycetes;o__Sporidiobolales;f__Incertae_sedis_Sporidiobolales;g__Rhodotorula;s__Rhodotorula cresolica;
Trichoderma koningii	19	9	10	125	173	329	25	26	10	k__Fungi;p__Ascomycota;c__Sordariomycetes;o__Hypocreales;f__Hypocreaceae;g__Trichoderma;s__Trichoderma koningii;
Penicillifer martinii	9	1	16	6	3	2	291	118	166	k__Fungi;p__Ascomycota;c__Sordariomycetes;o__Hypocreales;f__Nectriaceae;g__Penicillifer;s__Penicillifer martinii;
Venturia hystrioides	31	33	246	3	0	5	18	201	6	k__Fungi;p__Ascomycota;c__Dothideomycetes;o__Venturiales;f__Venturiaceae;g__Venturia;s__Venturia hystrioides;
Melanconiella elegans	127	46	70	146	139	121	148	142	243	k__Fungi;p__Ascomycota;c__Sordariomycetes;o__Diaporthales;f__Melanconidaceae;g__Melanconiella;s__Melanconiella elegans;
Staphylotrichum coccosporum	230	52	61	18	1	0	30	18	22	k__Fungi;p__Ascomycota;c__Incertae_sedis_Ascomycota;o__Incertae_sedis_Ascomycota;f__Incertae_sedis_Ascomycota;g__Staphylotrichum;s__Staphylotrichum coccosporum;
Cosmospora cymosa	5	27	2	32	71	45	185	44	127	k__Fungi;p__Ascomycota;c__Sordariomycetes;o__Hypocreales;f__Nectriaceae;g__Cosmospora;s__Cosmospora cymosa;
Apiospora montagnei	18	24	19	42	101	167	16	19	34	k__Fungi;p__Ascomycota;c__Sordariomycetes;o__Incertae_sedis_Sordariomycetes;f__Apiosporaceae;g__Apiospora;s__Apiospora montagnei;
Chaetosphaeria dilabens	156	82	25	1	2	2	42	17	36	k__Fungi;p__Ascomycota;c__Sordariomycetes;o__Chaetosphaeriales;f__Chaetosphaeriaceae;g__Chaetosphaeria;s__Chaetosphaeria dilabens;
Basidiobolus ranarum	0	1	0	1	126	0	0	1	0	k__Fungi;p__Zygomycota;c__Incertae_sedis_Zygomycota;o__Basidiobolales;f__Basidiobolaceae;g__Basidiobolus;s__Basidiobolus ranarum;
Harpophora oryzae	61	60	19	5	9	10	61	61	101	k__Fungi;p__Ascomycota;c__Sordariomycetes;o__Magnaporthales;f__Magnaporthaceae;g__Harpophora;s__Harpophora oryzae;
Sporothrix inflata	4	0	11	1	1	1	35	92	2	k__Fungi;p__Ascomycota;c__Sordariomycetes;o__Ophiostomatales;f__Ophiostomataceae;g__Sporothrix;s__Sporothrix inflata;
Chaetomium cupreum	6	0	0	0	0	0	16	82	30	k__Fungi;p__Ascomycota;c__Sordariomycetes;o__Sordariales;f__Chaetomiaceae;g__Chaetomium;s__Chaetomium cupreum;
Trichosporon porosum	1	5	0	12	78	2	7	28	9	k__Fungi;p__Basidiomycota;c__Tremellomycetes;o__Trichosporonales;f__Trichosporonaceae;g__Trichosporon;s__Trichosporon porosum;
Penicillium concentricum	28	75	9	1	3	1	14	22	31	k__Fungi;p__Ascomycota;c__Eurotiomycetes;o__Eurotiales;f__Trichocomaceae;g__Penicillium;s__Penicillium concentricum;
Entoloma llimonae	4	0	0	1	3	1	13	73	41	k__Fungi;p__Basidiomycota;c__Agaricomycetes;o__Agaricales;f__Entolomataceae;g__Entoloma;s__Entoloma llimonae;
Nakataea oryzae	71	64	13	8	9	10	12	15	7	k__Fungi;p__Ascomycota;c__Sordariomycetes;o__Magnaporthales;f__Magnaporthaceae;g__Nakataea;s__Nakataea oryzae;
Oidiodendron griseum	62	62	2	2	2	2	19	16	30	k__Fungi;p__Ascomycota;c__Leotiomycetes;o__Incertae_sedis_Leotiomycetes;f__Myxotrichaceae;g__Oidiodendron;s__Oidiodendron griseum;
Isaria javanica	46	60	0	7	6	2	19	21	15	k__Fungi;p__Ascomycota;c__Sordariomycetes;o__Hypocreales;f__Cordycipitaceae;g__Isaria;s__Isaria javanica;
Phialophora hyalina	0	3	0	59	1	0	0	0	0	k__Fungi;p__Ascomycota;c__Eurotiomycetes;o__Chaetothyriales;f__Herpotrichiellaceae;g__Phialophora;s__Phialophora hyalina;
Engyodontium album	23	51	3	2	1	1	6	6	3	k__Fungi;p__Ascomycota;c__Sordariomycetes;o__Hypocreales;f__Cordycipitaceae;g__Engyodontium;s__Engyodontium album;
Talaromyces trachyspermus	23	42	23	1	6	4	14	44	20	k__Fungi;p__Ascomycota;c__Eurotiomycetes;o__Eurotiales;f__Trichocomaceae;g__Talaromyces;s__Talaromyces trachyspermus;
Mortierella alpina	9	17	4	22	38	17	7	1	9	k__Fungi;p__Zygomycota;c__Incertae_sedis_Zygomycota;o__Mortierellales;f__Mortierellaceae;g__Mortierella;s__Mortierella alpina;
Trichoderma aerugineum	9	1	9	3	8	17	10	2	36	k__Fungi;p__Ascomycota;c__Sordariomycetes;o__Hypocreales;f__Hypocreaceae;g__Trichoderma;s__Trichoderma aerugineum;
Exophiala pisciphila	35	9	12	12	7	11	9	0	3	k__Fungi;p__Ascomycota;c__Eurotiomycetes;o__Chaetothyriales;f__Herpotrichiellaceae;g__Exophiala;s__Exophiala pisciphila;
Arthrinium phaeospermum	3	2	0	9	3	24	1	0	3	k__Fungi;p__Ascomycota;c__Sordariomycetes;o__Incertae_sedis_Sordariomycetes;f__Apiosporaceae;g__Arthrinium;s__Arthrinium phaeospermum;
Penicillium ornatum	5	5	3	1	1	0	21	9	23	k__Fungi;p__Ascomycota;c__Eurotiomycetes;o__Eurotiales;f__Trichocomaceae;g__Penicillium;s__Penicillium ornatum;
Myrothecium masonii	0	6	0	2	20	4	0	0	4	k__Fungi;p__Ascomycota;c__Sordariomycetes;o__Hypocreales;f__Incertae_sedis_Hypocreales;g__Myrothecium;s__Myrothecium masonii;
Chaetosphaeria fusiformis	20	14	6	2	1	6	1	0	11	k__Fungi;p__Ascomycota;c__Sordariomycetes;o__Chaetosphaeriales;f__Chaetosphaeriaceae;g__Chaetosphaeria;s__Chaetosphaeria fusiformis;
Rasamsonia argillacea	2	0	1	20	1	0	0	0	2	k__Fungi;p__Ascomycota;c__Eurotiomycetes;o__Eurotiales;f__Trichocomaceae;g__Rasamsonia;s__Rasamsonia argillacea;
Khuskia oryzae	0	0	0	1	0	19	0	0	0	k__Fungi;p__Ascomycota;c__Sordariomycetes;o__Trichosphaeriales;f__Incertae_sedis_Trichosphaeriales;g__Khuskia;s__Khuskia oryzae;
Fusarium solani	0	0	0	19	1	0	3	1	1	k__Fungi;p__Ascomycota;c__Sordariomycetes;o__Hypocreales;f__Nectriaceae;g__Fusarium;s__Fusarium solani;
Gibberella intricans	0	0	0	18	7	1	3	0	2	k__Fungi;p__Ascomycota;c__Sordariomycetes;o__Hypocreales;f__Nectriaceae;g__Gibberella;s__Gibberella intricans;
Acremoniopsis suttonii	0	0	0	12	5	18	1	2	2	k__Fungi;p__Ascomycota;c__Sordariomycetes;o__Hypocreales;f__Incertae_sedis_Hypocreales;g__Acremoniopsis;s__Acremoniopsis suttonii;
Phlogicylindrium uniforme	0	0	0	8	0	18	0	0	1	k__Fungi;p__Ascomycota;c__Sordariomycetes;o__Xylariales;f__Amphisphaeriaceae;g__Phlogicylindrium;s__Phlogicylindrium uniforme;
Calceomyces lacunosus	1	0	3	0	0	1	17	4	7	k__Fungi;p__Ascomycota;c__Sordariomycetes;o__Xylariales;f__Xylariaceae;g__Calceomyces;s__Calceomyces lacunosus;
Dinemasporium pseudoindicum	0	0	0	1	16	1	0	1	0	k__Fungi;p__Ascomycota;c__Sordariomycetes;o__Xylariales;f__Incertae_sedis_Xylariales;g__Dinemasporium;s__Dinemasporium pseudoindicum;
Clonostachys divergens	4	0	0	4	3	14	4	5	3	k__Fungi;p__Ascomycota;c__Sordariomycetes;o__Hypocreales;f__Bionectriaceae;g__Clonostachys;s__Clonostachys divergens;
Hypocrea spinulosa	14	0	0	0	1	2	2	2	0	k__Fungi;p__Ascomycota;c__Sordariomycetes;o__Hypocreales;f__Hypocreaceae;g__Hypocrea;s__Hypocrea spinulosa;
Cryptococcus aerius	0	0	0	14	2	0	2	0	0	k__Fungi;p__Basidiomycota;c__Tremellomycetes;o__Tremellales;f__Incertae_sedis_Tremellales;g__Cryptococcus;s__Cryptococcus aerius;
Scytalidium lignicola	14	0	0	6	0	1	2	2	3	k__Fungi;p__Ascomycota;c__Leotiomycetes;o__Helotiales;f__Incertae_sedis_Helotiales;g__Scytalidium;s__Scytalidium lignicola;
Archaeorhizomyces borealis	8	14	3	0	0	0	8	4	8	k__Fungi;p__Ascomycota;c__Archaeorhizomycetes;o__Archaeorhizomycetales;f__Archaeorhizomycetaceae;g__Archaeorhizomyces;s__Archaeorhizomyces borealis;
Nectria laetidisca	0	0	0	0	0	2	13	3	1	k__Fungi;p__Ascomycota;c__Sordariomycetes;o__Hypocreales;f__Nectriaceae;g__Nectria;s__Nectria laetidisca;
Oidiodendron maius	0	0	0	1	13	12	0	0	0	k__Fungi;p__Ascomycota;c__Leotiomycetes;o__Incertae_sedis_Leotiomycetes;f__Myxotrichaceae;g__Oidiodendron;s__Oidiodendron maius;
Tolypocladium album	13	13	2	9	9	12	2	4	8	k__Fungi;p__Ascomycota;c__Sordariomycetes;o__Hypocreales;f__Ophiocordycipitaceae;g__Tolypocladium;s__Tolypocladium album;
Thielavia terrestris	12	1	0	0	0	0	0	0	0	k__Fungi;p__Ascomycota;c__Sordariomycetes;o__Sordariales;f__Chaetomiaceae;g__Thielavia;s__Thielavia terrestris;
Mortierella macrocystis	0	0	0	12	11	11	0	0	0	k__Fungi;p__Zygomycota;c__Incertae_sedis_Zygomycota;o__Mortierellales;f__Mortierellaceae;g__Mortierella;s__Mortierella macrocystis;
Mariannaea elegans	0	0	0	0	0	12	0	0	0	k__Fungi;p__Ascomycota;c__Sordariomycetes;o__Hypocreales;f__Nectriaceae;g__Mariannaea;s__Mariannaea elegans;
Issatchenkia orientalis	12	9	6	0	1	1	2	0	3	k__Fungi;p__Ascomycota;c__Saccharomycetes;o__Saccharomycetales;f__Pichiaceae;g__Issatchenkia;s__Issatchenkia orientalis;
Wiesneriomyces laurinus	0	0	1	0	0	0	11	0	0	k__Fungi;p__Ascomycota;c__Incertae_sedis_Ascomycota;o__Incertae_sedis_Ascomycota;f__Incertae_sedis_Ascomycota;g__Wiesneriomyces;s__Wiesneriomyces laurinus;
Aspergillus cervinus	0	0	0	1	11	8	1	0	3	k__Fungi;p__Ascomycota;c__Eurotiomycetes;o__Eurotiales;f__Trichocomaceae;g__Aspergillus;s__Aspergillus cervinus;
Isaria cicadae	0	0	0	2	9	10	0	0	0	k__Fungi;p__Ascomycota;c__Sordariomycetes;o__Hypocreales;f__Cordycipitaceae;g__Isaria;s__Isaria cicadae;
Malassezia restricta	0	0	0	0	0	0	0	0	10	k__Fungi;p__Basidiomycota;c__Incertae_sedis_Basidiomycota;o__Malasseziales;f__Malasseziaceae;g__Malassezia;s__Malassezia restricta;
Penicillium simplicissimum	0	0	0	1	2	0	7	3	9	k__Fungi;p__Ascomycota;c__Eurotiomycetes;o__Eurotiales;f__Trichocomaceae;g__Penicillium;s__Penicillium simplicissimum;
Penicillium digitatum	0	0	0	0	1	0	0	0	9	k__Fungi;p__Ascomycota;c__Eurotiomycetes;o__Eurotiales;f__Trichocomaceae;g__Penicillium;s__Penicillium digitatum;
Humicola grisea	0	0	0	5	1	1	2	0	8	k__Fungi;p__Ascomycota;c__Sordariomycetes;o__Sordariales;f__Chaetomiaceae;g__Humicola;s__Humicola grisea;
Exophiala alcalophila	0	8	0	0	2	0	0	0	0	k__Fungi;p__Ascomycota;c__Eurotiomycetes;o__Chaetothyriales;f__Herpotrichiellaceae;g__Exophiala;s__Exophiala alcalophila;
Penicillium catenatum	0	0	0	0	0	0	7	0	0	k__Fungi;p__Ascomycota;c__Eurotiomycetes;o__Eurotiales;f__Trichocomaceae;g__Penicillium;s__Penicillium catenatum;
Paecilomyces penicillatus	0	0	7	0	0	0	0	0	0	k__Fungi;p__Ascomycota;c__Eurotiomycetes;o__Eurotiales;f__Trichocomaceae;g__Paecilomyces;s__Paecilomyces penicillatus;
Cosmospora gigas	0	0	0	0	0	0	0	7	0	k__Fungi;p__Ascomycota;c__Sordariomycetes;o__Hypocreales;f__Nectriaceae;g__Cosmospora;s__Cosmospora gigas;
Neonectria coccinea	0	0	0	3	2	7	0	0	0	k__Fungi;p__Ascomycota;c__Sordariomycetes;o__Hypocreales;f__Nectriaceae;g__Neonectria;s__Neonectria coccinea;
Microascus albonigrescens	7	0	0	2	2	3	1	5	1	k__Fungi;p__Ascomycota;c__Sordariomycetes;o__Microascales;f__Microascaceae;g__Microascus;s__Microascus albonigrescens;
Oidiodendron echinulatum	7	0	0	0	0	0	0	0	0	k__Fungi;p__Ascomycota;c__Leotiomycetes;o__Incertae_sedis_Leotiomycetes;f__Myxotrichaceae;g__Oidiodendron;s__Oidiodendron echinulatum;
Entoloma conferendum	6	2	1	4	7	0	0	0	5	k__Fungi;p__Basidiomycota;c__Agaricomycetes;o__Agaricales;f__Entolomataceae;g__Entoloma;s__Entoloma conferendum;
Vertexicola confusa	3	6	3	0	0	0	0	0	3	k__Fungi;p__Ascomycota;c__Sordariomycetes;o__Incertae_sedis_Sordariomycetes;f__Annulatascaceae;g__Vertexicola;s__Vertexicola confusa;
Myrothecium cinctum	0	0	0	6	0	0	0	0	0	k__Fungi;p__Ascomycota;c__Sordariomycetes;o__Hypocreales;f__Incertae_sedis_Hypocreales;g__Myrothecium;s__Myrothecium cinctum;
Cryptosporiopsis actinidiae	4	0	0	4	1	6	0	1	0	k__Fungi;p__Ascomycota;c__Leotiomycetes;o__Helotiales;f__Dermateaceae;g__Cryptosporiopsis;s__Cryptosporiopsis actinidiae;
Phialemonium dimorphosporum	0	0	0	1	3	3	1	0	5	k__Fungi;p__Ascomycota;c__Sordariomycetes;o__Sordariales;f__Cephalothecaceae;g__Phialemonium;s__Phialemonium dimorphosporum;
Penicillium oxalicum	0	0	0	0	0	2	0	0	5	k__Fungi;p__Ascomycota;c__Eurotiomycetes;o__Eurotiales;f__Trichocomaceae;g__Penicillium;s__Penicillium oxalicum;
Arthrobotrys thaumasia	1	0	0	0	0	0	5	2	0	k__Fungi;p__Ascomycota;c__Orbiliomycetes;o__Orbiliales;f__Orbiliaceae;g__Arthrobotrys;s__Arthrobotrys thaumasia;
Creosphaeria sassafras	3	5	0	0	1	0	0	0	3	k__Fungi;p__Ascomycota;c__Sordariomycetes;o__Xylariales;f__Xylariaceae;g__Creosphaeria;s__Creosphaeria sassafras;
Lecanicillium primulinum	5	0	0	0	0	2	0	0	0	k__Fungi;p__Ascomycota;c__Sordariomycetes;o__Hypocreales;f__Cordycipitaceae;g__Lecanicillium;s__Lecanicillium primulinum;
Paraphaeosphaeria sporulosa	0	2	0	0	0	0	2	5	2	k__Fungi;p__Ascomycota;c__Dothideomycetes;o__Pleosporales;f__Montagnulaceae;g__Paraphaeosphaeria;s__Paraphaeosphaeria sporulosa;
Chaetomium piluliferum	0	3	0	5	0	1	0	0	2	k__Fungi;p__Ascomycota;c__Sordariomycetes;o__Sordariales;f__Chaetomiaceae;g__Chaetomium;s__Chaetomium piluliferum;
Ciliciopodium brevipes	0	0	0	0	4	0	0	0	0	k__Fungi;p__Ascomycota;c__Sordariomycetes;o__Hypocreales;f__Nectriaceae;g__Ciliciopodium;s__Ciliciopodium brevipes;
Monacrosporium multiseptatum	0	0	0	1	4	3	0	0	0	k__Fungi;p__Ascomycota;c__Orbiliomycetes;o__Orbiliales;f__Orbiliaceae;g__Monacrosporium;s__Monacrosporium multiseptatum;
Corynespora cassiicola	2	4	0	0	0	0	0	2	0	k__Fungi;p__Ascomycota;c__Dothideomycetes;o__Pleosporales;f__Corynesporascaceae;g__Corynespora;s__Corynespora cassiicola;
Pseudophialophora schizachyrii	0	0	3	0	0	0	0	4	0	k__Fungi;p__Ascomycota;c__Sordariomycetes;o__Magnaporthales;f__Magnaporthaceae;g__Pseudophialophora;s__Pseudophialophora schizachyrii;
Exophiala equina	0	3	2	3	2	4	0	0	0	k__Fungi;p__Ascomycota;c__Eurotiomycetes;o__Chaetothyriales;f__Herpotrichiellaceae;g__Exophiala;s__Exophiala equina;
Saccharomycopsis vini	0	0	0	0	4	1	0	0	0	k__Fungi;p__Ascomycota;c__Saccharomycetes;o__Saccharomycetales;f__Saccharomycopsidaceae;g__Saccharomycopsis;s__Saccharomycopsis vini;
Skyttea nitschkei	0	0	0	0	0	0	4	4	2	k__Fungi;p__Ascomycota;c__Lecanoromycetes;o__Ostropales;f__Odontotremataceae;g__Skyttea;s__Skyttea nitschkei;
Hydropisphaera erubescens	0	4	0	1	0	0	0	0	0	k__Fungi;p__Ascomycota;c__Sordariomycetes;o__Hypocreales;f__Bionectriaceae;g__Hydropisphaera;s__Hydropisphaera erubescens;
Chrysosporium synchronum	4	3	0	2	3	0	0	0	1	k__Fungi;p__Ascomycota;c__Eurotiomycetes;o__Onygenales;f__Onygenaceae;g__Chrysosporium;s__Chrysosporium synchronum;
Hirsutella versicolor	4	0	0	0	0	0	0	0	0	k__Fungi;p__Ascomycota;c__Sordariomycetes;o__Hypocreales;f__Ophiocordycipitaceae;g__Hirsutella;s__Hirsutella versicolor;
Pichia fermentans	0	4	0	1	0	0	0	0	0	k__Fungi;p__Ascomycota;c__Saccharomycetes;o__Saccharomycetales;f__Pichiaceae;g__Pichia;s__Pichia fermentans;
Dipodascus geotrichum	0	1	0	0	1	3	0	2	0	k__Fungi;p__Ascomycota;c__Saccharomycetes;o__Saccharomycetales;f__Dipodascaceae;g__Dipodascus;s__Dipodascus geotrichum;
Cephalotrichiella penicillata	0	0	0	3	0	0	0	0	0	k__Fungi;p__Ascomycota;c__Sordariomycetes;o__Microascales;f__Incertae_sedis_Microascales;g__Cephalotrichiella;s__Cephalotrichiella penicillata;
Asterotremella humicola	0	0	0	0	0	3	0	0	0	k__Fungi;p__Basidiomycota;c__Tremellomycetes;o__Trichosporonales;f__Trichosporonaceae;g__Asterotremella;s__Asterotremella humicola;
Lentinus squarrosulus	0	0	0	0	3	1	0	0	0	k__Fungi;p__Basidiomycota;c__Agaricomycetes;o__Polyporales;f__Polyporaceae;g__Lentinus;s__Lentinus squarrosulus;
Monographella nivalis	0	0	0	3	0	0	0	0	0	k__Fungi;p__Ascomycota;c__Sordariomycetes;o__Xylariales;f__Incertae_sedis_Xylariales;g__Monographella;s__Monographella nivalis;
Cunninghamella elegans	0	0	0	0	0	3	0	0	0	k__Fungi;p__Zygomycota;c__Incertae_sedis_Zygomycota;o__Mucorales;f__Cunninghamellaceae;g__Cunninghamella;s__Cunninghamella elegans;
Acremonium furcatum	2	0	1	0	0	0	0	3	0	k__Fungi;p__Ascomycota;c__Sordariomycetes;o__Hypocreales;f__Incertae_sedis_Hypocreales;g__Acremonium;s__Acremonium furcatum;
Trichosporon asahii	0	0	0	0	1	0	2	1	3	k__Fungi;p__Basidiomycota;c__Tremellomycetes;o__Trichosporonales;f__Trichosporonaceae;g__Trichosporon;s__Trichosporon asahii;
Cyphellophora sessilis	0	0	0	0	0	3	1	0	0	k__Fungi;p__Ascomycota;c__Eurotiomycetes;o__Chaetothyriales;f__Chaetothyriaceae;g__Cyphellophora;s__Cyphellophora sessilis;
Trichoderma sinuosum	0	0	0	0	1	0	3	2	3	k__Fungi;p__Ascomycota;c__Sordariomycetes;o__Hypocreales;f__Hypocreaceae;g__Trichoderma;s__Trichoderma sinuosum;
Chaetosphaeria abietis	0	0	0	0	3	0	0	0	0	k__Fungi;p__Ascomycota;c__Sordariomycetes;o__Chaetosphaeriales;f__Chaetosphaeriaceae;g__Chaetosphaeria;s__Chaetosphaeria abietis;
Graphium penicillioides	3	0	0	0	0	0	0	0	0	k__Fungi;p__Ascomycota;c__Sordariomycetes;o__Microascales;f__Microascaceae;g__Graphium;s__Graphium penicillioides;
Cryptosphaeria subcutanea	0	1	0	0	0	3	0	0	0	k__Fungi;p__Ascomycota;c__Sordariomycetes;o__Xylariales;f__Diatrypaceae;g__Cryptosphaeria;s__Cryptosphaeria subcutanea;
Trichosporon scarabaeorum	0	0	0	3	2	0	0	0	0	k__Fungi;p__Basidiomycota;c__Tremellomycetes;o__Trichosporonales;f__Trichosporonaceae;g__Trichosporon;s__Trichosporon scarabaeorum;
Haptocillium balanoides	0	0	0	0	1	3	2	1	2	k__Fungi;p__Ascomycota;c__Sordariomycetes;o__Hypocreales;f__Ophiocordycipitaceae;g__Haptocillium;s__Haptocillium balanoides;
Cosmospora consors	1	0	0	1	0	0	2	0	0	k__Fungi;p__Ascomycota;c__Sordariomycetes;o__Hypocreales;f__Nectriaceae;g__Cosmospora;s__Cosmospora consors;
Trechispora stevensonii	0	0	0	2	2	2	0	0	0	k__Fungi;p__Basidiomycota;c__Agaricomycetes;o__Trechisporales;f__Hydnodontaceae;g__Trechispora;s__Trechispora stevensonii;
Penicillium commune	0	0	0	0	0	0	0	2	1	k__Fungi;p__Ascomycota;c__Eurotiomycetes;o__Eurotiales;f__Trichocomaceae;g__Penicillium;s__Penicillium commune;
Hypoxylon pilgerianum	0	0	0	0	0	0	2	0	0	k__Fungi;p__Ascomycota;c__Sordariomycetes;o__Xylariales;f__Xylariaceae;g__Hypoxylon;s__Hypoxylon pilgerianum;
Melanconiella spodiaea	0	0	0	2	2	0	1	0	0	k__Fungi;p__Ascomycota;c__Sordariomycetes;o__Diaporthales;f__Melanconidaceae;g__Melanconiella;s__Melanconiella spodiaea;
Hyphozyma variabilis	0	0	0	0	0	1	2	0	1	k__Fungi;p__Ascomycota;c__Leotiomycetes;o__Incertae_sedis_Leotiomycetes;f__Incertae_sedis_Leotiomycetes;g__Hyphozyma;s__Hyphozyma variabilis;
Sporobolomyces gracilis	2	0	0	1	2	0	0	0	1	k__Fungi;p__Basidiomycota;c__Microbotryomycetes;o__Sporidiobolales;f__Incertae_sedis_Sporidiobolales;g__Sporobolomyces;s__Sporobolomyces gracilis;
Ascochyta sorghi	0	0	0	1	2	1	0	0	0	k__Fungi;p__Ascomycota;c__Dothideomycetes;o__Pleosporales;f__Incertae_sedis_Pleosporales;g__Ascochyta;s__Ascochyta sorghi;
Myrmecridium banksiae	0	0	0	0	0	0	2	0	1	k__Fungi;p__Ascomycota;c__Sordariomycetes;o__Incertae_sedis_Sordariomycetes;f__Incertae_sedis_Sordariomycetes;g__Myrmecridium;s__Myrmecridium banksiae;
Metarhizium cylindrosporum	0	0	0	0	0	0	0	2	0	k__Fungi;p__Ascomycota;c__Sordariomycetes;o__Hypocreales;f__Clavicipitaceae;g__Metarhizium;s__Metarhizium cylindrosporum;
Mycoarachis inversa	0	0	0	0	2	0	0	0	0	k__Fungi;p__Ascomycota;c__Sordariomycetes;o__Hypocreales;f__Bionectriaceae;g__Mycoarachis;s__Mycoarachis inversa;
Acremonium chrysogenum	0	0	0	1	2	0	0	0	0	k__Fungi;p__Ascomycota;c__Sordariomycetes;o__Hypocreales;f__Incertae_sedis_Hypocreales;g__Acremonium;s__Acremonium chrysogenum;
Fusarium polyphialidicum	0	1	0	0	0	2	0	0	0	k__Fungi;p__Ascomycota;c__Sordariomycetes;o__Hypocreales;f__Nectriaceae;g__Fusarium;s__Fusarium polyphialidicum;
Lipomyces kononenkoae	0	2	0	1	0	0	0	0	0	k__Fungi;p__Ascomycota;c__Saccharomycetes;o__Saccharomycetales;f__Lipomycetaceae;g__Lipomyces;s__Lipomyces kononenkoae;
Scytalidium album	0	0	0	2	2	0	0	0	0	k__Fungi;p__Ascomycota;c__Leotiomycetes;o__Helotiales;f__Incertae_sedis_Helotiales;g__Scytalidium;s__Scytalidium album;
Tapinella atrotomentosa	0	0	0	0	0	1	0	2	1	k__Fungi;p__Basidiomycota;c__Agaricomycetes;o__Boletales;f__Tapinellaceae;g__Tapinella;s__Tapinella atrotomentosa;
Hirsutella proturicola	2	0	2	0	0	0	0	0	0	k__Fungi;p__Ascomycota;c__Sordariomycetes;o__Hypocreales;f__Ophiocordycipitaceae;g__Hirsutella;s__Hirsutella proturicola;
Penicillium citrinum	0	0	0	0	0	0	0	0	2	k__Fungi;p__Ascomycota;c__Eurotiomycetes;o__Eurotiales;f__Trichocomaceae;g__Penicillium;s__Penicillium citrinum;
Penicillium cryptum	0	0	0	0	0	0	0	0	2	k__Fungi;p__Ascomycota;c__Eurotiomycetes;o__Eurotiales;f__Trichocomaceae;g__Penicillium;s__Penicillium cryptum;
Rhizomucor pusillus	0	2	0	1	1	0	1	0	0	k__Fungi;p__Zygomycota;c__Incertae_sedis_Zygomycota;o__Mucorales;f__Lichtheimiaceae;g__Rhizomucor;s__Rhizomucor pusillus;
Kernia nitida	0	0	0	0	2	1	0	0	0	k__Fungi;p__Ascomycota;c__Sordariomycetes;o__Microascales;f__Microascaceae;g__Kernia;s__Kernia nitida;
Clonostachys rosea	0	0	0	1	0	0	0	0	2	k__Fungi;p__Ascomycota;c__Sordariomycetes;o__Hypocreales;f__Bionectriaceae;g__Clonostachys;s__Clonostachys rosea;
Scopulariopsis acremonium	0	0	0	2	1	0	0	0	0	k__Fungi;p__Ascomycota;c__Sordariomycetes;o__Microascales;f__Microascaceae;g__Scopulariopsis;s__Scopulariopsis acremonium;
Byssonectria deformis	1	0	0	0	0	0	1	0	0	k__Fungi;p__Ascomycota;c__Pezizomycetes;o__Pezizales;f__Pyronemataceae;g__Byssonectria;s__Byssonectria deformis;
Myrmecridium schulzeri	1	0	0	0	1	1	0	1	0	k__Fungi;p__Ascomycota;c__Sordariomycetes;o__Incertae_sedis_Sordariomycetes;f__Incertae_sedis_Sordariomycetes;g__Myrmecridium;s__Myrmecridium schulzeri;
Beauveria bassiana	0	0	0	1	0	0	1	0	0	k__Fungi;p__Ascomycota;c__Sordariomycetes;o__Hypocreales;f__Cordycipitaceae;g__Beauveria;s__Beauveria bassiana;
Cytospora eucalypticola	0	0	0	0	0	0	0	1	1	k__Fungi;p__Ascomycota;c__Sordariomycetes;o__Diaporthales;f__Valsaceae;g__Cytospora;s__Cytospora eucalypticola;
Others										Others
average OUT number	41720	38075	26333	43135	51212	44165	48989	53133	43107
total	389869
